# Supplementary material for: Biological Evaluation of 8-Methoxy-2,5-dimethyl-5H-indolo[2,3-b] Quinoline as a Potential Antitumor Agent via PI3K/AKT/mTOR Signaling
Source: Int J Mol Sci. 2023 Oct 13;24(20):15142. doi: 10.3390/ijms242015142 (PMC10606936; doi:10.3390/ijms242015142)
Supplement: Supplementary file 1 [file ijms-24-15142-s001.zip]

Archive with 1 entries (1 files):
- ijms-2621538-supplementary.pdf
